# Supplementary material for: Development and Validation of a Quick Sepsis-Related Organ Failure Assessment-Based Machine-Learning Model for Mortality Prediction in Patients with Suspected Infection in the Emergency Department
Source: J Clin Med. 2020 Mar 23;9(3):875. doi: 10.3390/jcm9030875 (PMC7141518; doi:10.3390/jcm9030875)
Supplement: Supplementary file 1 [file jcm-09-00875-s001.zip]

Archive with 4 entries (4 files):
- supplementary 1.docx
- supplementary 2.xlsx
- supplementary 3.docx
- supplementary 4.docx
