# Supplementary material for: Development and Validation of a Quick Sepsis-Related Organ Failure Assessment-Based Machine-Learning Model for Mortality Prediction in Patients with Suspected Infection in the Emergency Department
Source: J Clin Med. 2020 Mar 23;9(3):875. doi: 10.3390/jcm9030875 (PMC7141518; doi:10.3390/jcm9030875)
Supplement: Supplementary file 1 [file jcm-09-00875-s001.zip › supplementary 2.xlsx]

## Sheet: Sheet3
Supplementary appendix 2. Infection-related diagnoses
Cholangitis
Peritonsillar abscess
Bacterial pneumonia, unspecified
Urinary tract infection, site not specified
Neutropenic fever
Infective arthritis NOS, knee joint
Infectious or septic haemorrhagic colitis NOS
Influenza NOS
Cholangitis NOS
Acute cholecystitis
Acute pyelonephritis
Diverticular disease of small intestine NOS, diverticulitis, without bleeding
Epididymitis without abscess
Female pelvic inflammatory disease, unspecified
Acute lymphadenitis, unspecified
Gastroenteritis and colitis of unspecified origin
Cellulitis of foot NOS
Sepsis, unspecified
Aspiration pneumonia NOS
Pulmonary mycobacterial infection
Acute pharyngeal tonsillitis (APT)
Abscess of liver
Infectious or septic haemorrhagic enteritis NOS
Acute Hepatitis NOS
Cellulitis, unspecified
Tsutsugamushi fever
Diverticular disease of intestine NOS, diverticulitis, without bleeding
Cellulitis of leg
Diverticular disease of colon NOS, diverticulitis, without bleeding
Viral infection, unspecified
Bacterial infection, unspecified
Pleurisy
Acute peritonitis
Cellulitis of lower limb
Other and unspecified gastroenteritis and colitis of infectious origin
Acute upper respiratory infection, unspecified
Chronic obstructive pulmonary disease with acute lower respiratory infection, severe
Other osteomyelitis, ankle joint
Acute epiglottitis without obstruction
tubo-ovarian abscess
Acute pharyngitis, unspecified
Acute appendicitis with peritoneal abscess
Acute appendicitis with localized peritonitis
Calculus of gallbladder with acute cholecystitis, without mention of obstruction
Abscess
Cellulitis of arm
Other bacterial infections of unspecified site
Bronchopneumonia, unspecified
Cellulitis of thigh
Cellulitis of face
Diverticular disease of both small and large intestine NOS, diverticulitis, with bleeding
Abscess of lung NOS
Mediastinitis
Mesenteric lymphadenitis (acute)(chronic)
Unspecified acute lower respiratory infection
Acute nasopharyngitis[common cold
Pyothorax without fistula
Cholelithiasis with cholecystitis (chronic), without mention of obstruction
Streptococcal pharyngitis
Acute lymphadenitis of face, head and neck
Tuberculous adenitis
Pneumonia, unspecified
Abscess (acute)(chronic)(nonpuerperal) of breast
Anal abscess
Choledocholithiasis with cholangitis, with obstruction
Other bacterial pneumonia
Choledocholithiasis with cholangitis, without mention of obstruction
Other respiratory tuberculosis without cavitation or unspecified, without mention of bacteriological or histological confirmation
Viral meningitis, unspecified
Fever, unspecified
Acute (lower) respiratory (tract) infection NOS
Chronic otitis media NOS, unilateral or unspecified
Acute laryngopharyngitis
Cellulitis of ankle
Infective arthritis NOS, other
Perianal abscess
Pleurisy with effusion
Acute sialoadenitis
Epidural intraspinal abscess or granuloma
Phlebitis and thrombophlebitis of femoral vein
Cholecystitis with cholelithiasis NOS, without mention of obstruction
Diverticular disease of colon with peritonitis, diverticulitis, without bleeding
Primary respiratory tuberculosis without cavitation or unspecified, confirmed bacteriologically and histologically
Pyogenic arthritis, unspecified, knee joint
Peritonsillar cellulitis
Hepatitis NOS
Abscess of Bartholin’s gland
Hepatic abscess NOS
Adult-onset Still’s disease, knee joint
Meningitis, unspecified
Cholecystitis, unspecified
Acute vulvovaginitis
Cellulitis of umbilicus
Diverticular disease of intestine NOS, diverticulitis, with bleeding
Acute appendicitis with generalized peritonitis
Gallstone(impacted) of hepatic duct with unspecified or without cholangitis or cholecystitis, without mention of obstruction
Choledocholithiasis with unspecified or without cholangitis or cholecystitis, with obstruction
Abscess of tonsil
Cellulitis of pharynx
Respiratory tuberculosis unspecified without cavitation or unspecified, without mention of bacteriological or histological confirmation
Bursitis NOS, buttock
Erysipelas
Tuberculosis NOS without cavitation or unspecified
Cellulitis of trunk, unspecified
Tuberculosis of lung with cavitation, confirmed by unspecified means
Respiratory tuberculosis NOS with cavitation
Infective arthritis NOS, hip (joint)
Infective arthritis NOS, shoulder region
Cellulitis of auricle
Mastitis (acute)(subacute)(nonpuerperal) NOS
Pseudomembranous colitis
Phlebitis and thrombophlebitis of other deep vessels of lower extremities
Infectious mononucleosis, unspecified
Acute laryngitis
Renal and perinephric abscess
Unspecified malaria
Lobar pneumonia, unspecified
Gas gangrene
Acute prostatitis
Other acute osteomyelitis, tibia
Lymphadenitis NOS
Infectious or septic haemorrhagic gastroenteritis NOS
Abscess of lung with pneumonia
Abscess(of) abdominopelvic
Tuberculous of lung with cavitation, confirmed by sputum microscopy with or without culture
Local infection of skin and subcutaneous tissue, unspecified
Cutaneous mycobacterial infection
Tuberculosis of lung without cavitation or unspecified, confirmed by culture only
Retropharyngeal and parapharyngeal abscess
Peritonitis, unspecified
Cellulitis and abscess of mouth
Choledocholithiasis with unspecified or without cholangitis or cholecystitis, without mention of obstruction
Diverticular disease of both small and large intestine NOS, diverticulitis, without bleeding
Cellulitis of buttock
Cholelithiasis with acute cholecystitis, without mention of obstruction
Calculus of bile duct with cholangitis, with obstruction
Other chronic osteomyelitis, lower leg
Intraspinal abscess and granuloma
Vaginitis NOS
Respiratory tuberculosis NOS without cavitation or unspecified
Zoster meningitis(G02.0*)
Other bacterial meningitis
Tuberculosis of pleura NOS with cavitation, without mention of bacteriological or histologicalconfirmation
Generalized peritonitis (acute)
Tuberculosis NOS with cavitation
Pyelonephritis NOS
Acute and subacute infective endocarditis
Orchitis with abscess
Cellulitis of perineum
Candidiasis, unspecified
Viral meningoencephalitis NOS
Infective endocarditis(acute, subacute) NOS
Epiglottitis NOS with obstruction
Calculus of gallbladder with other cholecystitis, without mention of obstruction
Abscess of fascia, buttock
Gallstone(impacted) of common duct with cholangitis, with obstruction
Infective arthritis NOS, ankle joint
Tuberculosis of bronchus with cavitation, confirmed bacteriologically and histologically
Necrotising fasciitis, other
Abscess of spleen
Abscess(of) retroperitoneal abscess
Abscess (of)(embolic) cerebral
Viral pneumonia, unspecified
Other mycobacterial infections
Cellulitis of finger
Acute pericarditis, unspecified
Cholecystolithiasis with acute cholecystitis, without mention of obstruction
Other pneumonia, organism unspecified
Miliary tuberculosis, unspecified
Cellulitis of hand NOS
Acute epiglottitis with obstruction
Gallstone(impacted) of bile duct with unspecified or without cholangitis or cholecystitis NOS, with obstruction
Acute cystitis
Acute vaginitis
Epiglottitis NOS without obstruction
Sore
Cutaneous abscess of buttock
Calculus of bile duct with cholecystitis, without mention of obstruction
Gallstone(impacted) of bile duct with unspecified or without cholangitis or cholecystitis NOS, without mention of obstruction
Peripharyngeal abscess
Chronic hypertrophic tonsillitis
Respiratory tuberculosis unspecified with cavitation, confirmed Confirmed bacteriologically and histologically
Cellulitis of other sites
Calculus of gallbladder with acute cholecystitis, with obstruction
Other peritonitis
Viral enteritis NOS
Influenza with other respiratory manifestations, virus not identified
Abscess of prostate
Bacteraemia NOS
Abscess of salivary gland
Bacterial meningitis, unspecified
Calculus of bile duct with cholecystitis, with obstruction
Cholelithiasis with acute cholecystitis, with obstruction
Chronic tonsillitis
Acute myocarditis, unspecified
Enterocolitis due to Clostridium difficile
Perirectal abscess
Diverticular disease of intestine, part unspecified, with perforation and abscess, diverticulosis, without bleeding
Viral gastroenteritis NOS
Other viral meningitis
Other respiratory tuberculosis without cavitation or unspecified, confirmed bacteriologically and histologically
Diverticular disease of intestine, part unspecified, with perforation and abscess, diverticulitis, without bleeding
Prostatitis NOS
Cutaneous abscess of trunk
Inflammatory disease of uterus, unspecified
Acute appendicitis (with or without perforation or rupture) with localized peritonitis
Submandibular abscess
Unspecified viral encephalitis
Tuberculosis of lung without cavitation or unspecified, without mention of bacteriological or histological confirmation
Other cholecystitis
Severe fever with thrombocytopenia syndrome [SFTS
Tuberculosis of lung without cavitation or unspecified, bacteriological and histological examination not done
Diverticular disease of colon NOS, diverticulitis, with bleeding
Cholecystitis with cholelithiasis NOS, with obstruction
Diverticular disease of large intestine with perforation and abscess, diverticulitis, without bleeding
Acute appendicitis (with or without perforation or rupture) with peritonitis NOS
Other infective spondylopathies, multiple sites in spine
Diverticular disease of large intestine with perforation and abscess, diverticulitis, with bleeding
Gallstone(impacted) of bile duct NOS with cholangitis, with obstruction
Osteomyelitis of vertebra, lumbar region
Pyogenic arthritis, unspecified, hip (joint)
Respiratory tuberculosis unspecified without cavitation or unspecified, confirmed Confirmed bacteriologically and histologically
Tuberculous pleurisy without cavitation or unspecified, without mention of bacteriological or histologicalconfirmation
Guillain-Barr'e syndrome
Fever with chills
Cellulitis of hip
Other viral infections of unspecified site
Bacterial enteritis NOS
Calculus of gallbladder with other cholecystitis, with obstruction
Choledocholithiasis with cholecystitis (with cholangitis), with obstruction
Tuberculous pleurisy NOS with cavitation, without mention of bacteriological or histologicalconfirmation
Other specified intestinal infections
Seasonal influenza virus identified influenza
Septic shock
Other viral enteritis
Obstructive laryngitis NOS
Other specified sepsis
Osteomyelitis, unspecified, site unspecified
Other forms of acute pericarditis
Shock, unspecified
Cellulitis of larynx
Infective arthritis NOS, femur
Other shock
Multiple organ failure
Cellulitis of wrist
Tuberculosis of lung without cavitation or unspecified, confirmed by unspecified means
Aspiration pneumonia (due to) food (regurgitated)
Influenza with other manifestations, seasonal influenza virus identified
Female pelvic infection or inflammation NOS
Kikuchis disease
Tuberculous of lung without cavitation or unspecified, confirmed by sputum microscopy with or without culture
Influenza with pneumonia, seasonal influenza virus identified
Mumps(B26.2†)
Infection of intervertebral disc (pyogenic), multiple sites in spine
Ascending cholangitis
Bullous pemphigoid
Panniculitis, unspecified, site unspecified
Calculus of bile duct with cholangitis, without mention of obstruction
Other specified fever
Myocarditis NOS
Salpingitis and oophortis, unspecified
Proctitis NOS
Seasonal influenza virus identified (J10.8†)(J10.8†)
Acute tonsillitis due to other specified organisms, not specified as recurrent
Other viral pneumonia
Encephalitis, myelitis and encephalomyelitis, unspecified
Hepatitis A (acute)(viral) NOS
Other specified female pelvic inflammatory diseases
Fitz-Hugh and Curtis syndrome (A54.8†)
Chronic maxillary sinusitis
Acute tonsillitis, unspecified, recurrent
Diverticular disease of both small and large intestine with peritonitis, diverticulitis, without bleeding
Cellulitis of shoulder
Viral intestinal infection, unspecified
Pyogenic arthritis, unspecified, tarsus
Orchitis without abscess
Diverticular disease of colon with peritonitis, diverticulosis, without bleeding
Pyogenic arthritis, unspecified, elbow joints
Cutaneous abscess of neck
Cutaneous abscess, unspecified
Epididymo-orchitis without abscess
Diverticular disease of both samll and large intestine with perforation and abscess, diverticulitis, without bleeding
Other specified bacterial intestinal infections
Acute infectious hepatitis NOS
Female pelvic inflammatory disorders in other diseases classified elsewhere
Other infective bursitis, elbow joints
Tuberculosis of larynx without cavitation or unspecified, trachea and bronchus without cavitation or unspecified, confirmed bacteriologically and histologically
Appendicitis (acute) with generalized (diffuse) peritonitis following rupture or perforation
Upper respiratory infection NOS
Gallstone(impacted) of gallbladder with cholecystitis (chronic), without mention of obstruction
Tuberculosis of lung NOS without cavitation or unspecified, without mention of bacteriological or histological confirmation
Diverticular disease of colon with peritonitis, diverticulitis, with bleeding
Diverticular disease of large intestine with perforation and abscess, diverticulosis, without bleeding
Other specified acute viral hepatitis
Bacterial intestinal infection, unspecified
Acute viral hepatitis, unspecified
Pyogenic arthritis, unspecified, shoulder region
Cellulitis of scalp
Influenza with pneumonia, virus not identified
Tuberculous enteritis(K93.0*)
Fever with rigors
Acute lymphadenitis of axilla
Infective myositis, pelvis
Tuberculosis of lung with cavitation, confirmed histologically without culture
Unspecified viral hepatitis without hepatic coma
Epididymitis with abscess
Cellulitis of toe
Nonspecific mesenteric lymphadenitis
Abscess (of)(embolic) brain [any part
Infectious diarrhoea NOS
Other encephalitis, myelitis and encephalomyelitis
Plasmodium vivax malaria NOS
Diverticular disease of intestine, part unspecified, with perforation and abscess, diverticulitis, with bleeding
Herpesviral meningitis(G02.0*)
Dengue fever [DF
Acute pyelitis
Hepatic colic(recurrent) with cholecystitis (with cholangitis), without mention of obstruction
Other infective spondylopathies, lumbar region
Cutaneous abscess of limb
Severe sepsis
Diverticular disease of intestine NOS with peritonitis, diverticulitis, without bleeding
Adenoviral pneumonia
Cystitis, unspecified
Scrub(mite-borne)typhus
Influenzal acute upper respiratory infection, unspecified or specific virus not identified
Cellulitis of groin
Abscess of fascia, pelvic region and thigh
Phlebitis and thrombophlebitis of unspecified site
Chronic multifocal osteomyelitis, lower leg
Seasonal influenza virus identified influenza with other respiratory manifestations
Necrotising fasciitis, toes
Vaginitis, vulvitis and vulvovaginitis in infectious and parasitic diseases classified elsewhere
Cellulitis of upper limb
Other gastroenteritis and colitis of infectious and unspecified origin
Systemic Inflammatory Response Syndrome, unspecified
Tuberculous peritonitis(A18.30†)
Retroperitoneal tuberculosis(K93.0*)
Other infective bursitis, knee joint
Other infective spondylopathies, site unspecified
Other acute myocarditis
Periapical abscess with sinus, unspecified
Diverticular disease of both samll and large intestine with perforation and abscess, diverticulosis, without bleeding
Abscess of gallbladder without calculus
Seasonal influenza virus identified influenzal acute upper respiratory infection
Gangrenous cholecystitis without calculus
Regional colitis, unspecified
Chronic obstructive pulmonary disease with acute lower respiratory infection, moderate
Pyelonephritis (chronic) associated with stricture of pelviureteric junction
Epididymo-orchitis with abscess
Diverticular disease of small intestine with peritonitis, diverticulitis, with bleeding
Diverticular disease of small intestine with perforation and abscess, diverticulosis, without bleeding
Infective arthritis NOS, glenohumeral joints
Tuberculous meningoencephalitis(G05.0*)
Obstructive uropathy with infection
Abscess of fascia, knee joint
Abscess of tendon sheath, pelvis
Viral encephalomyelitis NOS
Diverticular disease of small intestine NOS, diverticulitis, with bleeding
Plasmodium falciparum malaria, unspecified
Tuberculosis of lung with cavitation, confirmed by culture only
Infective myositis, femur
Adult-onset Still’s disease, site unspecified
Osteomyelitis of vertebra, thoracolumbar region
Acute periodontitis, unspecified
Bursitis NOS, elbow joints
Tonsillitis (acute) NOS, not specified as recurrent
Abscess of bursa, knee joint
Herpesviral meningoencephalitis(G05.1*)
Infective myositis, pelvic region and thigh
Tuberculous meningitis(G01*)
Osteomyelitis, unspecified, vertebral column
Unspecified viral infection of central nervous system
Osteomyelitis of vertebra, site unspecified
Abscess of bursa, fingers
Other infective spondylopathies, thoracic region
Female pelvic peritioneal adhesions
Tuberculous pleurisy NOS without cavitation or unspecified, without mention of bacteriological or histologicalconfirmation
Gallstone(impacted) of common duct with unspecified or without cholangitis or cholecystitis, with obstruction
Gallstone(impacted) of bile duct NOS with cholecystitis (with cholangitis), with obstruction
Diseases due to mycobacterium other than tuberculosis(MOTT)
Gallstone(impacted) of bile duct NOS with cholecystitis (with cholangitis), without mention of obstruction
Decubitus ulcer and pressure area, unspecified
Tuberculous peritonitis(K67.3*)
Pneumonia due to Pseudomonas
Periapical abscess NOS
Tuberculosis of larynx with cavitation, trachea and bronchus with cavitation, confirmed bacteriologically and histologically
Tuberculous pneumonia NOS without cavitation or unspecified, without mention of bacteriological or histological confirmation
Diverticular disease of small intestine with peritonitis, diverticulitis, without bleeding
Abscess of bursa, hip (joint)
Cellulitis of back [any part of except buttock
Influenzal (broncho) pneumonia, unspecified or specific virus not identified
Acute tonsillitis, unspecified, not specified as recurrent
Bullous disorder, unspecified
Other infective spondylopathies, lumbosacral region
inflammatory polyarthropathy, hip (joint)
Chronic multifocal osteomyelitis, ankle and foot
Infection of bone NOS, femur
Terminal ileitis, unspecified
Gallstone(impacted) of common duct with cholecystitis (with cholangitis), without mention of obstruction
Gallstone(impacted) of common duct with unspecified or without cholangitis or cholecystitis, without mention of obstruction
Infective myocarditis
Osteomyelitis, unspecified, tibia
Respiratory tuberculosis unspecified with cavitation, without mention of bacteriological or histological confirmation
Osteomyelitis, unspecified, ankle and foot
Acute miliary tuberculosis of multiple sites
Aspiration pneumonia (due to) vomit
Cellulitis of abdominal wall
Pyogenic arthritis, unspecified, acromioclavicular joints
Meningitis in viral diseases classified elsewhere
Diverticular disease of small intestine with perforation and abscess, diverticulitis, without bleeding
